# Supplementary material for: Valorization of Zanthoxylum bungeanum Maxim. Leaf By-Products: Comparative Aroma Profiling with Pericarps Across Extraction Strategies
Source: Foods. 2026 Jun 22;15(12):2243. doi: 10.3390/foods15122243 (PMC13298970; doi:10.3390/foods15122243)
Supplement: Supplementary file 1 [file foods-15-02243-s001.zip]

Archive with 1 entries (1 files):
- foods-4338323-supplementary.pdf
